# Supplementary material for: Hearing Loss: Genetic Testing, Current Advances and the Situation in Latin America
Source: Genes (Basel). 2024 Jan 29;15(2):178. doi: 10.3390/genes15020178 (PMC10888486; doi:10.3390/genes15020178)
Supplement: Supplementary file 1 [file genes-15-00178-s001.zip]

Archive with 1 entries (1 files):
- genes-2820841-supplementary.pdf
